# Supplementary material for: Epigenetic Effects of Gender-Affirming Hormone Treatment: A Pilot Study of the ESR2 Promoter’s Methylation in AFAB People
Source: Biomedicines. 2022 Feb 16;10(2):459. doi: 10.3390/biomedicines10020459 (PMC8962414; doi:10.3390/biomedicines10020459)
Supplement: Supplementary file 1 [file biomedicines-10-00459-s001.zip]

Archive with 1 entries (1 files):
- biomedicines-1578362-supplementary.pdf
